# Supplementary material for: Can Hyperperfusion of Nonaerated Lung Explain COVID-19 Hypoxia?
Source: Res Sq. 2020 Jun 1:rs.3.rs-32949. Preprint. [Version 1] doi: 10.21203/rs.3.rs-32949/v1 (PMC7336708; doi:10.21203/rs.3.rs-32949/v1)
Supplement: Supplement [file 2579770supp4627435qbjgbr.zip]

Archive with 7 entries (6 files):
- hpv_impairment_model.m
- __MACOSX/
- __MACOSX/._hpv_impairment_model.m
- license.txt
- __MACOSX/._license.txt
- readme.txt
- __MACOSX/._readme.txt
