# Supplementary material for: Can Hyperperfusion of Nonaerated Lung Explain COVID-19 Hypoxia?
Source: Res Sq. 2020 Jun 1:rs.3.rs-32949. Preprint. [Version 1] doi: 10.21203/rs.3.rs-32949/v1 (PMC7336708; doi:10.21203/rs.3.rs-32949/v1)
Supplement: Supplement [file 2579770supp4627435qbjgbr.zip › hpv_impairment_model.m]

% hpv_impairment_model.m
% Model of Gas Exchange with Altered Hypoxic Pulmonary Vasoconstriction
% Copyright (C) <2020>  <Jacob Herrmann>
% 
% This program is free software: you can redistribute it and/or modify
% it under the terms of the GNU General Public License as published by
% the Free Software Foundation, either version 3 of the License, or
% (at your option) any later version.
% 
% This program is distributed in the hope that it will be useful,
% but WITHOUT ANY WARRANTY; without even the implied warranty of
% MERCHANTABILITY or FITNESS FOR A PARTICULAR PURPOSE.  See the
% GNU General Public License for more details.
% 
% You should have received a copy of the GNU General Public License
% along with this program.  If not, see <http://www.gnu.org/licenses/>.
%

%______________________________________________________________________%
%____ INPUT PARAMETERS ________________________________________________%

% baseline perfusion gradient (unitless)
% defined as half the range of perfusion divide by the average
Qbas_gradient = 0.30 ;

% total fraction of injured lung (unitless)
Finj = 0.17 ;

% type of injury distribution
% - "lower" focuses injury only in the region with the highest baseline perfusion
% - "middle" focuses injury only in the middle "height" level
% - "upper" focuses injury only in the region with the lowest baseline perfusion
% - "uniform" distribute an equal injured fraction to each "height" level
Finj_type = 'lower' ;

% type of hypoxic pulmonary vasoconstriction in the injured
% lung regions.
% - for "normal" function, HPV causes exponentially increasing resistance
%   below a threshold of oxygen tension.
% - for "impaired" function, HPV is absent, there is no response to changes
%   in oxygen tension.
% - for "reversed" function, HPV is not only absent, but instead there is a
%   reduction in resistance in injured regions, regardless of oxygenation
hpv_type = 'reversed' ;

% fractional reduction of vascular resistance in the injured
% lung regions (unitless). note that this parameter only applies
% to the HPV reversed model.
inj_R_reduction = 0.50 ;

% fractional equilibration between alveolar and end-capillary
% gas tensions in the injured lung regions (unitless).
inj_o2_equilibration = 0.05 ;

%______________________________________________________________________%
%____ OTHER PARAMETERS ________________________________________________%

% fraction of inspired oxygen (unitless)
FiO2 = 0.21 ;

% partial pressure of oxygen in mixed venous blood (mmHg)
PvO2 = 40 ;

% water vapor partial pressure (mmHg)
PH2O = 47 ;

% partial pressure of carbon dioxide in arterial blood (mmHg)
PaCO2 = 40 ;

% respiratory quotient (unitless)
RQ = 0.8 ;

% hemoglobin concentration in blood (g /dL)
Hb = 14 ;

%______________________________________________________________________%
%____ MATHEMATICAL MODEL ______________________________________________%

% solve for the average steady state partial pressure of oxygen
% in normal alveolar gas using the alveolar gas equation.
PAO2 = FiO2*(760-PH2O) - (PaCO2/RQ) ;

% function for oxygen saturation of hemoglobin (unitless),
% given input parameter partial pressure of oxygen
% using a regression provided by Severinghaus 1979.
% https://www.ncbi.nlm.nih.gov/pubmed/35496
S_O2 = @(P_O2) 1./( 1 + 23400./(power(P_O2,3)+150*P_O2) ) ;

% oxygen content equation (dL O2 /dL blood), also
% provided by Severinghaus 1979.
% https://www.ncbi.nlm.nih.gov/pubmed/35496
C_O2 = @(P_O2,S_O2) bsxfun(@plus, 1.34*Hb*S_O2 , 0.0031*P_O2 ) ;

% determine the injured fraction of each "height" level, based on
% the total fractional lung injury and the type of injury distribution.
switch Finj_type
	case 'lower'   ; Finj_h = [0,0,1]' ;
	case 'middle'  ; Finj_h = [0,1,0]' ;
	case 'upper'   ; Finj_h = [1,0,0]' ;
	case 'uniform' ; Finj_h = [1,1,1]'/3 ;
end
Finj_h = 3 * Finj_h * Finj ;
Finj_h = max(0,min(1, Finj_h )) ;
if abs( Finj - sum(Finj_h)/3 ) > 0.01
	disp('Warning: More than 1% deviation between specified injured fraction and sum of regional injured fractions.')
end

% define the regional response of hypoxic pulmonary vasoconstriction
% within the injured compartments of the model.
% - for "normal" function, HPV causes exponentially increasing resistance
%   below a threshold of oxygen tension.
% - for "impaired" function, HPV is absent, there is no response to changes
%   in oxygen tension.
% - for "reversed" function, HPV is not only absent, but instead there is a
%   reduction in resistance in injured regions, regardless of oxygenation
hpv_threshold = 50 ;
switch hpv_type
	case 'normal'   ; hpv = @(x,inj) 1 + 100.*exp(-x/(0.2*hpv_threshold)) ;
	case 'impaired' ; hpv = @(x,inj) ones(size(x)) ;
	case 'reversed' ; hpv = @(x,inj) ones(size(x)) - (1-inj_R_reduction)*inj ;
end

% fraction of total lung represented by each of the 6 compartments (unitless).
% - rows correspond to "height" levels
% - first column corresponds to the normal compartments
% - second column corresponds to the injured compartments
F = (1/3) * [ 1-Finj_h , Finj_h ] ;

% boolean value representing whether a compartment is injured (true)
% or normal (false).  rows and columns have the same meaning as F.
inj = repmat( [false,true] ,[3,1]) ;

% equilibration between alveolar and end-capillary gas tension (unitless).
% - normal compartment is assumed to fully equilibrate
% - injured compartment has little or no equilibration.
B = (~inj*1) + (inj*inj_o2_equilibration) ;

% end-capillary partial pressure of oxygen in each compartment (mmHg)
% is assumed to be a weighted average of mixed venous oxygen tension
% and alveolar oxygen tension.
PcO2  = PvO2 + B*( PAO2 - PvO2 ) ;

% baseline perfusion as a fraction of cardiac output (unitless).
% baseline perfusion is computed to ensure a specified baseline
% perfusion gradient, BEFORE effects of HPV are considered.
% there is only one column, corresponding to each "height" level
% before injury.
Qbas = 1/3 ...
	+ linspace(0,Qbas_gradient*2/3,3)' ...
	- (0.5*Qbas_gradient*2/3) ;

% normalize pulmonary vascular resistance to baseline value (unitless)
PVRbas = 1 ;

% baseline resistance per volume fraction at each height level.
% these values are determined by the baseline perfusion gradient.
% note that this quantity represents a normalized resistance.
Rbas = (PVRbas./Qbas) /3 ;

% resistance per volume fraction in each compartment (unitless),
% accounting for effects of altered or normal HPV in injured compartments.
Rper = bsxfun(@times, Rbas , hpv(PcO2,inj) ) ;

% resistance in each compartment (unitless), accounting for fraction
% of lung represented by each compartment.  note that a compartment
% representing 0% of the lung will exhibit infinite resistance, ensuring
% that no perfusion is received.
R = Rper./F ;

% total pulmonary vascular resistance (unitless), normalized by baseline PVR
PVR = 1/sum(1./R(:)) ;

% perfusion to each compartment (unitless), as a fraction of cardiac output
Q = (PVR./R) ;

% evaluate oxygen saturation and content equations for mixed venous blood,
% for end-capillary blood in each compartment, and for end-capillary blood
% in an ideal aerated compartment.
SvO2     = S_O2( PvO2 ) ;
ScO2     = S_O2( PcO2 ) ;
ScO2_aer = S_O2( PAO2 ) ;
CvO2     = C_O2( PvO2 , SvO2     ) ;
CcO2     = C_O2( PcO2 , ScO2     ) ;
CcO2_aer = C_O2( PAO2 , ScO2_aer ) ;

% compute oxygen content in mixed arterial blood by a perfusion-weighted
% average of end-capillary oxygen contents across all compartments.
CaO2 = sum(sum(Q.*CcO2)) ;

% numerically approximate oxygen tension in mixed arterial blood, by ensuring
% that the result is consistent with the computed arterial oxygen content.
err = @(P) power( CaO2 - (C_O2(P,S_O2(P))) ,2) ;
PaO2 = fminsearch( err , PvO2 ) ;
SaO2 = S_O2( PaO2 ) ;

%______________________________________________________________________%
%____ OUTPUT VARIABLES ________________________________________________%

% return the pulmonary shunt fraction (unitless).
% this represents the fraction of cardiac output which is nonoxygenated.
% note that this calculation compares mixed arterial oxygen context to
% the oxygen content in an ideal well-aerated normal compartment.
Fshu = (CcO2_aer-CaO2)/(CcO2_aer-CvO2) ;

% return the PAO2:FiO2 ratio (mmHg /%).
% this represents the severity of hypoxia.
P2F = PaO2 / FiO2 ;
