# Supplementary material for: Can Hyperperfusion of Nonaerated Lung Explain COVID-19 Hypoxia?
Source: Res Sq. 2020 Jun 1:rs.3.rs-32949. Preprint. [Version 1] doi: 10.21203/rs.3.rs-32949/v1 (PMC7336708; doi:10.21203/rs.3.rs-32949/v1)
Supplement: Supplement [file 2579770supp4627435qbjgbr.zip › readme.txt]

This readme file describes a Matlab script hpv_impairment_model.m written
for the purpose of simulating a simple mathematical model of perfusion and
gas exchange, with particular emphasis on possible alterations to hypoxic
pulmonary vasoconstriction suspected in patients with the novel coronavirus.
The script hpv_impairment_model.m can be executed from the command window.
Input parameters at the top of the script file can be modified.  Comments
next to each input parameter describe its functional meaning in the model.
The output is assigned to variables at the bottom of the script file, and
can be accessed by name from the command window after executing the script.
Comments next to each output variable describe its meaning in the model.
The script can be executed dynamically/interactively, or it can be
converted into a function for batch evaluation.

Software tested on a computer running Mac OS X El Capitan version 10.11.6
64-bit operating system, with 1.4 GHz Intel Core i5 CPU and 4 GB RAM.
Matlab version 2018b 64-bit was used, including the Optimization Toolbox
version 8.2.  There is no further installation required. No external data
is required.  Average execution time for this script was 2 milliseconds on
this machine.  For the default values that are included with the distributed
version of this code, the expected output is Fshu = 0.3058 and P2F = 291.8.
